# Supplementary material for: Association between CLOCK Gene Polymorphisms and Insomnia Risk According to Food Groups: A KoGES Longitudinal Study
Source: Nutrients. 2023 May 13;15(10):2300. doi: 10.3390/nu15102300 (PMC10222773; doi:10.3390/nu15102300)
Supplement: Supplementary file 1 [file nutrients-15-02300-s001.zip]

Archive with 1 entries (1 files):
- nutrients-2282720-supplementary.pdf
